# Supplementary material for: Thyme (Thymus quinquecostatus Celak) Polyphenol-Rich Extract (TPE) Alleviates HFD-Induced Liver Injury in Mice by Inactivating the TLR4/NF-κB Signaling Pathway through the Gut–Liver Axis
Source: Foods. 2023 Aug 16;12(16):3074. doi: 10.3390/foods12163074 (PMC10453248; doi:10.3390/foods12163074)
Supplement: Supplementary file 1 [file foods-12-03074-s001.zip]

Archive with 1 entries (1 files):
- foods-2536120-supplementary.pdf
